# Supplementary material for: Melting of recycled ancient crust responsible for the Gutenberg discontinuity
Source: Nat Commun. 2020 Jan 10;11:172. doi: 10.1038/s41467-019-13958-w (PMC6954225; doi:10.1038/s41467-019-13958-w)
Supplement: Supplementary file 4 — Supplementary Data 1 [file 41467_2019_13958_MOESM4_ESM.xlsx]

## Sheet: Sheet1
Supplementary Table 1. The major element composition of the petit-spot basalts in the NW Pacific.
Sample ID	D1-001	D1-002	D1-004	D2-009	D2-211	#386-R04	#386-R08	#386-R14	#880-R3B	D08-002	#879-R3A	#1385R11	#1391R04	#1386R01	#1392R10
Site	A	A	A	A	A	A	A	A	A	B	B	C	C	C	C
Group	G1a	G1a	G1a	G2a	G2b	G2b	G2b	G2b	G2b	G3	G3
SiO2	48.18	48.36	49.32	47.77	46.61	46.63	46.37	46.26	46.14	45.41	47.61	42.557	43.044	40.714	39.43
TiO2	2.86	2.85	2.93	2.38	2.42	2.8	2.68	2.71	2.87	2.8	2.65	2.869	3.417	3.212	4.589
Al2O3	9.93	9.98	12.01	10.97	11.16	10.59	10.08	9.86	11.3	11.54	13.62	10.248	9.605	12.007	10.117
Fe2O3	11.71	11.54	11.52	10.66	10.66	11.01	10.88	11.22	11.56	12.33	11.23	12.76	13.313	15.296	17.835
MnO	0.13	0.13	0.23	0.3	0.24	0.14	0.15	0.16	0.16	0.35	0.29	0.145	0.139	0.151	0.214
MgO	13.06	13.17	8.44	10.99	9.84	10.59	11.67	12.52	8.65	10.61	6.6	12.002	12.801	12.196	10.513
CaO	7.72	7.75	8.35	8.79	8.94	10.33	9.77	9.46	9.83	9.54	11.33	11.05	10.317	11.61	13.22
Na2O	2.19	2.33	3.24	2.99	3.23	3.22	3.07	2.84	3.41	2.6	3.05	3.576	2.813	1.56	1.072
K2O	3.19	3.06	2.66	3.37	3.33	3.35	3.31	3.18	4.29	2.9	2.84	3.284	3.095	1.312	1.649
P2O5	0.67	0.67	0.63	0.82	0.99	1.36	1.23	1.13	1.14	0.89	0.72	1.824	1.479	1.347	1.851
H2O(-)	1.37	1.2	0.38	1.09		0.41	0.62	0.45		2.33
Total	99.65	99.83	99.33	99.04	97.42	100.02	99.2	99.34	99.35	98.97	99.95	100.315	100.023	99.405	100.49
Note: Data of Site A and B are from Machida et al. (2015), and data of Site C are from Sato et al. (2017).
