# Supplementary material for: Melting of recycled ancient crust responsible for the Gutenberg discontinuity
Source: Nat Commun. 2020 Jan 10;11:172. doi: 10.1038/s41467-019-13958-w (PMC6954225; doi:10.1038/s41467-019-13958-w)
Supplement: Supplementary file 5 — Supplementary Data 2 [file 41467_2019_13958_MOESM5_ESM.xlsx]

## Sheet: Sheet1
Supplementary Table 2. Trace element concentrations of the petit-spot basalts in the NW Pacific (ppm).
Sample ID	D1-001	D1-001	D1-002	D1-004	D2-009	D2-211	#386-R04	#386-R08	#386-R14	#880-R3B	#880-R3B	D08-002	#879-R3A	#1385R11	#1391R04	#1386R01	#1392R10			Referenced Materials
Site	A		A	A	A	A	A	A	A	A	A	B	B	C	C	C	C	Recommended	This study	Recommended	This study	Recommended	This study	Recommended	This study
Group	G1a	Repetition	G1a	G1a	G2a	G2b	G2b	G2b	G2b	G2b	G2b	G3	G3					BHVO-2		AGV-2		W-2		GSR-1
Data Source	This study	This study	M	M	This study	M	M	M	M	M	This study	M	M	S	S	S	S
Rb	49.2668	49.177	47.8	58.4	48.2194	63	48.4	51.7	44.7	70	66.272	52.6	30.6	51.1767	14.2885	22.8601	24.875	9.76299	9.11	69.8025	66.3	20.5653	21	511.27	492
Ba	1069.19	1046.19	895	967	930.352	1500	1651	1674	1380	1623	1732.77	755	707	1529.86	488.963	324.66	494.27	130.4	131	1223.59	1130	171.428	172	324.648	343
Th	4.52136	4.40848	4.17	4.67	3.95496	6.6	9	8.38	7.39	7.42	7.88649	6.51	6.29	9.7854	6.97589	4.43521	6.21356	1.20869	1.22	6.15381	6.1	2.12518	2.17	56.6075	58
U	1.03125	1.01461	0.96	1.49	0.98737	1.41	1.89	1.78	1.58	2.17	1.8002	1.93	1.49	2.54197	1.09188	1.01259	1.27712	0.416555	0.403	1.89528	1.86	0.488968	0.51	20.7731	20
Nb	47.2235	47.2077	42.64	45.52	46.7023	58.54	53.03	52.27	48.21	90.68	90.5481	69.72	55.95	76.9022	60.2099	31.4858	52.5314	18.742	18.1	14.5064	14.5	7.59308	7.5	46.8633	44
Ta	2.58122	2.58886	2.84	2.61	2.57609	3.02	2.67	2.66	2.51	4.29	4.23903	3.65	2.994	3.68086	4.02167	1.78407	3.62081	1.25568	1.14	0.884523	0.87	0.487234	0.47	7.31878	7.2
La	50.9706	50.5876	48.2	50.2	39.8348	81.83	110.62	106.1	89.92	75.35	75.2773	63	51.58	86.6912	62.781	44.5446	73.4492	15.5224	15.2	38.1082	37.9	10.706	10.8	51.0761	54
Ce	101.466	101.43	94.65	101.3	82.3003	147.4	207.07	197.09	169.46	149.64	142.74	138.1	93.82	162.156	110.371	83.1482	124.697	38.2203	37.5	70.5123	68.6	23.4992	23.4	106.127	108
Pb	5.81882	5.75711	5.57	3.15	4.74713	8.76	14.91	14.33	11.93	10.35	8.26275	7.08	5.39	8.65171	4.5833	3.54277	5.74902	1.49764	1.6	13.5098	13.2	7.74709	7.7	35.0283	35
Pr	12.3705	12.3363	11.04	11.58	10.4143	16.46	23.06	22.25	19.2	16.8	17.0078	14.72	11.41	18.5825	14.7057	10.5419	18.3434	5.19838	5.35	8.49604	7.84	2.9003	2.9	12.5601	11.9
Nd	51.5035	50.9006	45.36	49.9	45.4132	64.93	86.43	84.01	74.2	62.91	70.3083	62.22	46.24	73.6825	59.6777	42.7842	75.8463	24.1712	24.5	29.9545	30.5	12.6572	13	45.5461	47
Sr	1000.18	999.563	936	884	925.654	1312	1731	1655	1478	1457	1717.86	1351	883	1758.84	513.954	601.752	645.552	419.002	396	690.4	661	205.131	196	112.606	106
Zr	244.95	242.806	224.1	276	250.209	263.8	255.3	270.3	247	193.3	247.609	263.2	213.5	225.385	213.69	155.221	253.162	175.227	172	235.099	230	96.8345	92	183.113	167
Hf	5.73598	5.76531	5.45	6.27	6.12259	5.37	5.48	5.83	5.32	4.2	5.4921	5.87	4.89	4.7287	5.46736	3.70516	6.31607	4.56877	4.36	5.36437	5	2.63175	2.45	6.47639	6.3
Sm	9.60359	9.58501	8.83	10.06	9.31183	11.98	14.62	14.04	12.49	13.19	13.2731	12.7	9.55	14.2378	11.8301	8.95917	15.595	6.37934	6.07	5.77584	5.49	3.37896	3.3	9.48155	9.7
Eu	2.97947	2.91417	2.58	3.22	2.96583	3.47	4.16	4.01	3.69	3.98	3.9865	3.98	3.01	4.30971	3.6493	2.88603	4.6721	2.12627	2.07	1.58438	1.53	1.13282	1.08	0.840518	0.85
Gd	8.15258	8.07294	7.57	9.94	8.21996	9.22	10.82	10.5	9.58	10.34	10.8095	9.44	8.59	11.4311	10.8109	8.19036	14.1834	6.53823	6.24	4.8113	4.52	3.92216	3.66	9.01166	9.3
Ti	17297.7	17366	n.a	n.a	18496.6	n.a	n.a	n.a	n.a	n.a	16593.4	n.a	n.a	n.a	n.a	n.a	n.a	16602	17741.9	6294	6653.79	6354	6995.73	1720	1720.58
Tb	1.05629	1.0439	0.98	1.14	1.08689	1.2	1.37	1.32	1.23	1.17	1.38334	1.23	1.13	1.39495	1.3973	1.08946	1.8557	0.9491	0.92	0.660562	0.64	0.617084	0.62	1.51957	1.52
Dy	4.97952	4.99427	4.91	6.88	5.36608	6.16	6.62	6.44	6.01	5.74	6.37739	6.36	6.05	6.7571	7.48265	5.70743	9.70455	5.25253	5.31	3.44661	3.47	3.79062	3.79	9.44337	9.8
Ho	0.83094	0.825059	0.77	1.07	0.904831	1.03	1.08	1.04	0.98	0.88	1.03678	1	1.05	1.0523	1.25968	0.93259	1.63474	0.975194	0.98	0.663211	0.65	0.776962	0.79	1.97214	2.05
Y	23.2655	23.1732	19.4	27.8	25.2705	29.1	26.6	25.9	24.8	23	29.8669	26.8	26.5	25.9083	32.2628	21.809	43.0488	28.0906	26	21.0954	19	23.2922	22	74.4574	69
Er	1.94349	1.89294	1.74	2.59	2.13409	2.25	2.66	2.55	2.41	1.79	2.37864	2.23	2.59	2.38214	3.11231	2.30431	3.9281	2.5164	2.54	1.84273	1.81	2.18012	2.22	6.15615	6.5
Tm	0.237067	0.236683	0.22	0.28	0.268948	0.3	0.3	0.28	0.28	0.279873	0.279873	0.29	0.32	0.27106	0.378268	0.283569	0.478645	0.339398	0.33	0.255536	0.26	0.322695	0.33	1.01802	1.06
Yb	1.30354	1.29239	1.29	1.82	1.48701	1.84	1.69	1.6	1.51	1.55408	1.55408	1.51	1.87	1.48326	2.20034	1.61783	2.68966	2.00441	2	1.6288	1.62	2.06569	2.05	7.11944	7.4
Lu	0.172512	0.168501	0.16	0.24	0.197256	0.22	0.23	0.22	0.21	0.204255	0.204255	0.18	0.26	0.192167	0.295645	0.211345	0.355927	0.276412	0.274	0.246893	0.247	0.306548	0.31	1.06068	1.03
Notes: Data source, M=Machida et al. (2015), S=Sato et al. (2017).
