# Supplementary material for: Melting of recycled ancient crust responsible for the Gutenberg discontinuity
Source: Nat Commun. 2020 Jan 10;11:172. doi: 10.1038/s41467-019-13958-w (PMC6954225; doi:10.1038/s41467-019-13958-w)
Supplement: Supplementary file 6 — Supplementary Data 3 [file 41467_2019_13958_MOESM6_ESM.xlsx]

## Sheet: Sheet1
Supplementary Table 3. The Sr-Nd-Pb isotopic composition of the petit-spot basalts in the NW Pacific.
Sample ID	D1-001	D1-002	D1-004	D2-009	D2-211	#386-R04	#386-R08	#386-R14	#880-R3B	D08-002	#879-R3A	#1385R11	#1391R04	#1386R01	#1392R10	BCR-2		AGV-2		BHVO-2
Site	A	A	A	A	A	A	A	A	A	B	B	C	C	C	C	USGS Referenced	Measured	USGS Referenced	Measured	USGS Referenced	Measured
Group	G1a	G1a	G1a	G2a	G2b	G2b	G2b	G2b	G2b	G3	G3
206Pb/204Pb	17.3142	17.884	17.9242	17.2659	17.3183	17.1003	17.0404	16.9407	17.2289	17.6691	17.6062	17.275	17.7812	17.9175	18.1015	18.7529	18.7257	18.8688	18.8276	18.634	18.6363
2SD	0.000685	0.00164	0.0021	0.000845	0.00137	0.000774	0.000348	0.000232	0.000216	0.0057	0.000345	0.000962	0.000862	0.000746	0.001224	0.0195	0.000482	0.0063	0.0012	0.034	0.000506
207Pb/204Pb	15.4988	15.5594	15.5423	15.4372	15.5019	15.4659	15.4529	15.4341	15.462	15.5045	15.5018	15.4231	15.4818	15.5198	15.5181	15.6249	15.6187	15.6173	15.6057	15.524	15.5783
2SD	0.000556	0.00149	0.0028	0.000745	0.00112	0.00073	0.000297	0.000263	0.000214	0.0057	0.000316	0.000974	0.000746	0.000746	0.001458	0.004	0.000332	0.0071	0.001	0.025	0.000438
208Pb/204Pb	37.5149	37.9862	38.0864	37.3876	37.3876	37.3342	37.2382	37.1487	37.4133	37.8471	37.7732	37.3342	37.8233	38.0603	38.1885	38.7237	38.6903	38.5443	38.5329	38.146	38.2933
2SD	0.00116	0.00379	0.0033	0.00182	0.00239	0.0019	0.000593	0.000909	0.000702	0.0059	0.000823	0.00332	0.00268	0.00268	0.00506	0.0405	0.001224	0.0135	0.0016	0.373	0.001508
87Sr/86Sr	0.704497	0.704361	0.704472	0.704441	0.704658	0.704586	0.704587	0.704571	0.704673	0.70459	0.70429	0.704299	0.704367	0.704593	0.704333	0.705013	0.70505	0.703981	0.704031	0.703478
2SD	6.44e-06	2.4e-05	2e-05	6.3e-06	7.02e-06	1.1e-05	7.1e-06	1e-05	7.76e-06	1.8e-05	1.3e-05	7.38e-06	6.84e-06	7.04e-06	8.16e-06	2e-05	5e-06	9e-06	6e-06	3.4e-05
143Nd/144Nd	0.512607	0.512589	0.512591	0.512576	0.512565	0.512505	0.51253	0.51254	0.512663	0.512691	0.512762	0.512724	0.512697	0.512716	0.512693	0.512637	0.512652	0.512791	0.512807	0.512979
2SD	7.88e-06	7e-06	7e-06	6e-06	3.86e-06	4e-06	4.58e-06	8e-06	7.34e-06	7e-06	3.67e-06	4.02e-06	3.62e-06	4.54e-06	4.86e-06	2.4e-05	8.46e-06	1.3e-05	8e-06	1.4e-05
Note:	Pb isotopic compositions of sample D1-004, D2-009, and D08-002 are from Machida et al. (2009), and others are from this study.
	Sr-Nd isotopic compositions of sample D1-001, D2-211, #386-R08, #386-R3B and all samples from Site C are from this study, and others are from Machida et al. (2009).
