# Supplementary material for: Melting of recycled ancient crust responsible for the Gutenberg discontinuity
Source: Nat Commun. 2020 Jan 10;11:172. doi: 10.1038/s41467-019-13958-w (PMC6954225; doi:10.1038/s41467-019-13958-w)
Supplement: Supplementary file 7 — Supplementary Data 4 [file 41467_2019_13958_MOESM7_ESM.xlsx]

## Sheet: Sheet1
Supplementary Table 4. The Mg isotopic compositions (relative to DSM-3) of petit-spot basalts in NW Pacific.
Sample ID	Site	Group	δ25Mg	2SD	δ26Mg	2SD	N
D1-001	A	G1a	-0.180009	0.0116327	-0.357744	0.0214291	3
D1-002	A	G1a	-0.202061	0.0202563	-0.392246	0.0366649	3
D1-004	A	G1a	-0.239365	0.0169249	-0.453624	0.0390491	3
D2-009	A	G2a	-0.107896	0.0148468	-0.222683	0.0491389	3
D2-211	A	G2b	-0.160396	0.0316508	-0.303389	0.0768491	3
#386-R04	A	G2b	-0.165844	0.027891	-0.288292	0.0482059	3
#386-R08	A	G2b	-0.170594	0.0345128	-0.32392	0.022151	3
#386-R14	A	G2b	-0.186679	0.0153001	-0.334546	0.0168528	3
#880-R3B	A	G2b	-0.196904	0.0334224	-0.359091	0.0386109	3
D08-002	B	G3	-0.18365	0.0270109	-0.353543	0.0190417	3
#879-R3A	B	G3	-0.182878	0.0346875	-0.332495	0.0622384	3
#879-R3A(Replicate)	B	G3	-0.182449	0.00812971	-0.350434	0.00175405	3
#1385R11	C		-0.202564	0.0172293	-0.382829	0.0226745	3
#1385R11(Replicate)	C		-0.200123	0.0195271	-0.389986	0.0185504	3
#1391R04	C		-0.240874	0.0329685	-0.451	0.0358295	3
#1386R01	C		-0.189987	0.0224683	-0.363	0.044028	3
#1392R10	C		-0.148743	0.0171819	-0.296	0.0481422	3
BHVO-2			-0.0884518	0.0234594	-0.190477	0.0564442	3
Recommended value	An et al., 2014				-0.216	0.035
	Pogge von Strandmann et al., 2011		-0.14	0.04	-0.26	0.06
	Bizzarro et al., 2011		-0.1	0.01	-0.19	0.02
BCR-2			-0.10303	0.0638045	-0.213621	0.0603103	3
Recommended value	An et al., 2014		-0.082	0.021	-0.162	0.014
	Wimpenny et al., 2014				-0.22	0.05
	Bizzarro et al., 2011		-0.09	0.17	-0.17	0.35
	Teng et al., 2007		-0.18	0.01	-0.33	0.04
In-house standards
IEE			0.154	0.04	0.307	0.062	8
IGG			-0.9	0.024	-1.74	0.043	8
BLANK	8.8 ng
Note:	Replicate refers to repeated column chemistry and measurement of different aliquots of a stock solution.
	2SD is the 2 times the SD of n (n=3) repeated measurements of the same purified Mg cuts.
